# Supplementary material for: Effect of Tryptophan Supplementation Levels on the Cecal Microbial Composition, Growth Performance, Immune Function and Antioxidant Capacity in Broilers
Source: Metabolites. 2025 Nov 11;15(11):736. doi: 10.3390/metabo15110736 (PMC12654543; doi:10.3390/metabo15110736)
Supplement: Supplementary file 1 [file metabolites-15-00736-s001.zip]

Archive with 1 entries (1 files):
- metabolites-3868971-SI.pdf
